# Supplementary material for: Structural basis of ligand selectivity and disease mutations in cysteinyl leukotriene receptors
Source: Nat Commun. 2019 Dec 6;10:5573. doi: 10.1038/s41467-019-13348-2 (PMC6897958; doi:10.1038/s41467-019-13348-2)
Supplement: Supplementary file 4 — Source Data [file 41467_2019_13348_MOESM4_ESM.xlsx]

## Sheet: Supp Figure 5
Supp Figure 5A-I
log[LTD4], (M)	CysLT2												K37R (1.31)												W51V (1.45)												Y119F (3.33)												I126V (3.40)
-5	96.127	103.516	98.1574	102.2	94.9113	101.415	95.9768	107.697	97.9862	88.2485	115.617
-6	89.3496	93.8612	92.0086	94.1676	96.7264	93.8936	93.6642	98.4839	87.554	88.2703	87.4084	98.6507	143.583		104.858	106.287	104.783	112.422							123.559	134.452	124.781	247.513	215.322	263.706							132.722	113.779	118.94	48.5422	67.4221	66.4531							48.7364
-7	81.5812	88.3409	79.0176	84.0671	86.3672	91.6199	94.4575	94.8268	87.1832	83.2957	84.2415	79.2653	100.355		59.3864	71.5381	88.1634	77.3586							94.232	105.623	119.938	214.557	187.676	245.792							96.8734	93.9153	78.8114	21.6333	41.9325	26.3588							66.0246
-8	68.2186	70.2118	63.2755	49.4921	81.4702	69.6391	73.6991	65.4152	58.9116	64.2513	64.0793	53.421	65.1654		-29.7299	9.42746	32.936	15.9092							46.3967	60.7794	48.1596	167.173	137.526	207.041							11.4473	23.0324	28.7637	-5.78437	3.17729	1.31446							33.4354
-9	26.4436	47.2479	14.1238	-11.4062	8.36065	36.0031	12.1986	4.3864	14.1671	26.3582	20.7805	14.5625	45.7706	-32.9672	-51.5751	-16.7959	6.4168	-4.48654							-0.971948	7.50795	0.703616	84.0496	22.7069	157.249							5.36918	12.7645	18.7789	-18.9099	-0.639061	-10.9474							6.4942
-10	-5.01001	1.78649	-6.67876	-15.0702	6.48517	-5.56612	-1.03428	16.6314	-9.58772	15.246	12.9572	-5.42513	31.6403	-39.0739	-54.6591	-15.0987	3.04077	-6.05209							-9.04258	4.98421	8.89574	58.0173	7.78381	138.789							-0.0309408	10.2055	43.7852	-22.5119	5.17597	-6.80424							-13.6055
-11	-2.70896	-1.48457	-2.37685	-13.4839	-24.4485	-9.47223	43.9997	14.0737	-4.73058	12.9153	5.74773	-13.9325	51.3801	-19.6732	-72.7177	-27.1128	6.99871	-4.43461							30.1441	-6.08519	-0.478248	24.3181	-32.0681	135.205							2.16854	18.6753	5.95055	-15.9487	2.5356	-5.72048							-14.3978
-12													35.3841	-5.26323	-75.0603	-24.5915	-11.7701	2.95327							-11.4017	7.29164	23.0561	-33.8712	-182.309	113.529							-1.22948	3.99654	15.1563	-21.3453	5.13744	8.1223							13.7813
-30	0.177044	3.70085	-1.76413	-2.11376	-22.8024	13.4488	2.44788	6.90568	-7.39327	29.897	21.4272	24.1479	39.1541	-22.6291	-16.5251	-10.2617	9.12603	1.13568							-0.723061	-1.18528	1.90834	-23.6708	-107.774	131.444							-15.342	7.2189	8.12314	-4.98287	-5.04077	10.0236							-26.1
-33
log[antagonist], (M)	CysLT2 (LTD4 + Cpd 11c)																								CysLT2 (LTD4 + Cpd 11a)																								K37R (1.31) (LTD4 + Cpd 11c)
-5	-30.7439	23.0385	-0.884831	8.59023		-5.41749		5.41749	-52.001	31.0781	8.42049	12.5024	15.9654	5.45148	22.2413	-43.6582		0							44.6172	4.64773	-38.9788	-10.2861	0.310061	29.3626	-5.48355	-24.1891	-14.7338	39.1669	-22.7606	-1.6724	-18.6168	22.1162	-44.5357	41.0363	-5.5762	-0.364974		5.94117					18.1305
-6	40.9305	22.6882	-0.551829	-5.36292	25.7776	13.0637	1.38518	-6.19132	-14.9641	34.7358	18.1235	30.2323	28.6191	6.7851	-17.238	-2.47787	7.52903	7.34968							82.9347	-16.1684	31.8607	-14.0394	23.9259	-2.17488	1.66309	-31.7207	23.6439	24.1705	15.3898	-1.72362	30.468	60.2124	56.9605	26.2333	25.6027	15.4246	27.4842	14.8326					11.3464
-7	75.6185	87.7376	28.5965	44.5606	34.1371	24.2725	19.8871	19.2814	35.9977	41.305	55.6425	50.9482	45.1402	19.0947	36.0059	30.6693	38.4545	37.767							86.6265	-8.92462	16.1344	0.42178	-10.0818	15.1062	-4.75386	-9.91398	23.7001	43.0203	7.1149	11.0054	85.0636	90.1065	93.159	78.9904	27.2083	4.67884	-4.50839	3.80799					80.5626
-8	111.244	121.227	96.2234	72.7592	96.6684	103.107	93.9556	89.9972	63.3008	90.5436	83.5935	67.7522	87.2042	36.3092	64.4387	37.3914	76.5247	94.2011							80.7809	24.9732	94.1097	23.8996	74.5501	71.1061	65.8861	-19.41	52.8683	55.5891	44.4718	11.7751	90.0563	100.196	96.5356	100.21	58.2595	63.2115	62.2549	36.3394					104.986
-9	121.227	128.804	90.2069	39.1165	87.6597	104.833	97.7956	93.6719	108.918	48.472	42.7075	34.0602	92.8618	45.2278	90.0232	87.4639	111.959	98.4219							-68.6989	116.06	148.49	141.015	37.8141	14.9629	30.0313	18.2601	89.0955	90.1204	79.675	78.4748	81.5247	102.653	110.911	110.245	123.018	107.23	107.838	91.0634					96.8176
-10	128.804	143.828	115.734	68.7032	105.664	107.169	101.593	89.7612	87.3508	63.7224	106.608	96.9806	55.3693	96.2861	98.2047	72.7685	103.54	94.6631							50.7304	173.047	159.399	144.774	88.4291	112.169	93.3703	35.329	91.112	95.7382	81.7869	70.0599	59.2516	92.5391	104.696	96.3147	125.524	107.176	84.362	89.4238					97.0427
-11	143.828	128.182	73.2722	67.8819	102.371	111.583	93.042	93.0044	116.603	91.1934	95.2276	96.9764	107.437	108.13	95.0523	89.3812	105.066	94.9343							118.591	101.273	116.744	63.3911	96.3492	110.827	81.1914	111.632	120.288	99.2682	92.1855	88.2584	89.4479	95.5663	101.062	113.923	122.83	87.5546	87.5489	102.066					104.634
Supp Figure 5J
WT	W51V (1.45)	F137Y (3.51)	H284Q (7.32)	K37R (1.31)	K194R (ECL2)	R267K (6.55)	K194N (ECL2)	M201V (5.38)	Y127W (3.41)	V135D (3.49)	E310A (8.48)	E310G (8.48)	S169A (4.56)	F260W (6.48)	N297C (7.45)	I126V (3.40)	N301D (7.49)	Y119F (3.33)	N202H (5.39)	D84N (2.50)	M201A (5.38)	L198A (5.35)	M201L (5.38)	L129Q (3.43)	3-Mut	3-Mut-ΔC	CC	Mock cells
79.476	561.572	117.904	141.485	31.4411	88.2096	23.5808	43.6681	89.9563	269.869	48.9083	11.3537	27.9476	186.9	44.5415	87.2912	62.0087	221.834	72.4891	74.2358	310.24	140.305	191.14	77.8504	80.029	98.9107	72.0407	666.086	38.428
110.917	638.428	148.472	144.978	48.9083	103.057	21.8341	50.655	123.144	275.109	48.9083	17.4672	26.2009	177.293	39.3013	104.72	60.262	248.035	83.8428	110.044	430.791	198.402	117.066	96.732	95.2796	124.328	80.7553	653.014	-8.73363
122.271	614.847	165.939	180.786	34.9345	147.598	30.5677	38.428	97.8166	317.904	35.8079	6.9869	20.0873	168.559	39.3013	108.352	59.3886	191.266	73.3624	109.17	402.469	228.903	141.031	93.1009	92.3747	137.4	103.268	738.707	-14.8472
87.3363	604.367	142.358	154.585	46.2882	155.458	50.655	24.4541	87.3363	290.83	31.4411	7.86025	25.3275	169.432	45.4148	116.34	56.7686	193.887	67.2489	99.5633	262.309	107.625	104.72	66.9571	79.3028	120.697	72.0407	595.643	-12.2271
65.1163	380.362	118.863	152.972	42.3773	137.468	18.6046	60.9819	-14.4703	197.416	46.6256	22.4362	27.907	71.3178	43.4109	104.107	80.6201	154.005	80.6201	83.7209	331.307	72.1067	180.907	41.7067	109.973	99.3067	106.773	593.707	-3.10078
102.326	410.336	162.274	180.879	46.5116	203.618	57.8811	65.1163	108.527	218.088	11.9191	-5.96006	27.907	72.3514	27.907	100.373	59.9483	162.274	75.4522	136.434	711.573	54.5067	136.107	148.907	112.107	291.84	156.373	1733.97	-10.3359
120.93	508.527	160.207	199.483	56.8475	198.45	37.2093	46.5116	76.4858	180.879	39.2636	11.9191	18.6046	83.7209	29.9742	95.04	71.3178	155.039	65.1163	135.4	746.773	285.973	172.907	88.1067	100.373	432.107	144.64	1749.44	4.13436
111.628	561.24	162.274	197.416	40.3101	196.382	22.739	48.5788	45.478	180.879	14.0225	3.50536	31.0077	74.4186	36.1757	121.707	56.8475	131.266	50.646	137.468	612.373	94.5067	146.773	84.9066	116.907	176.107	131.307	1805.97	10.3359
121.297																												0.35022
71.8667																												-13.322
157.055																												12.9708
49.7807																												3.77632
62.5999																												5.95498
141.031																												0.871464
73.4931																												-10.748
122.876																												-6.29334
-3.09334																												-6.29334
81.1733																												2.77333
215.04																												9.70666
106.773
[truncated: 322 more columns]

## Sheet: Supp Figure 6
Supp Figure 6A
log[Pranlukast], (M)	CysLT1-wt												CysLT2-wt
-5	4.96874	-2.2393	-3.68395	-3.24428	1.4519	-7.80649	10.7292	-4.37535					-6.72578	-1.80389	6.15579	2.37253	2.41738	-2.09692	14.4604	-14.7813	-1.61774	-4.10853	3.51164	2.21537
-6	-5.17429	6.07079	0.68998	2.61238	1.44954	23.9575	21.7882	25.9354					63.5385	77.8982	88.814	76.5834	88.8624	78.0355	57.7828	67.3319	90.9147	96.6934	81.5185	105.632
-7	-5.70913	15.7132	10.1668	8.17401	13.0639	29.2814	26.493	24.9216						90.6337	96.6985	98.0326	96.4553	98.4337	100.901	93.2114	107.914	102.208	103.64	102.259
-8	17.569	26.709	30.411	27.9443	29.5933	51.4586	26.0535	42.7555						96.8038	95.7919	99.2529	98.0686	105.671	90.3943	94.6471	104.982	114.941	99.2278	104.442
-9	81.4935	61.3769	81.3051	58.4286	85.7794	77.3008	80.6019	76.554						88.1652	91.5446	97.3022	93.6653	83.2454	85.6309		96.4148	94.772		91.3411
-10	92.7995	76.5619	94.0653	84.1316	99.1754	91.5357	98.2538	78.246						98.8555	88.1287	102.233	86.139	89.267	79.2961	76.8564	99.2327	97.9291		87.3893
-11	94.3032	82.39	94.0253	81.6401	94.0524	97.3063	94.766							96.9391	89.0847	102.078	88.9734	97.3952	86.6447	78.7015	90.1418	97.7183		75.2285
-30	99.6079	86.0616	111.723	102.608	98.5729	104.528	110.44	97.3441						100.546	102.069	109.825	92.2222	92.7575	110.284	111.219	96.5505	105.714		101.435
Supp Figure 6B
CysLT2R-wt - NS	V135D (3.49) - NS	E310A (8.48) - NS	E310G (8.48) - NS	Mock Cells - NS	L129Q (3.43) - NS
199.645	139.902	183.163	162.219	42.1556	767.238
185.729	178.306	225.196	151.57	70.7254	752.432
204.42	146.083	243.488	135.127	77.6143	731.976
302.692	182.36	252.591	179.477	54.9677	921.347
70.7066	70.1092	51.033	52.1112	101.008	208.908
52.2653	48.9986	64.3163	56.4229	100.919	187.279
39.385	51.9557	63.0516	68.6459	94.9884	196.917
73.8011	54.234	78.3012	61.6185	162.285	236.548
81.6292	54.838	83.8353	52.4803	64.6877	626.201
82.1453	55.3516	84.3709	68.2799	70.1371	576.831
79.177	135.076	126.353	69.4418	78.4413	576.508
79.3829	103.743	110.015	109.405	78.8772	341.025
70.7066	128.677	112.263	62.4395	62.4395	539.532
52.2653	114.78	62.6442	148.325	148.325	694.066
39.385	115.987	195.728	152.294	152.294
73.8011	103.183	100.365	146.476	146.476
81.6292	112.078	104.424	198.091	198.091
82.1453	63.2137	98.4912	171.002	171.002
79.177	80.2342	70.5875	162.43	162.43
79.3829	65.7114	85.8511	118.697	118.697
38.4575	98.0136	70.7649	183.887	183.887
45.67	61.0859	127.634	123.661	123.661
44.2423	49.3819	110.361	144.775	144.775
49.1001	144.775	129.461	147.108	147.108
481.402	147.108	113.202	130.656	130.656
554.351	130.656	124.002	143.813	143.813
268.088	143.813	80.9963	164.21	164.21
339.962	164.21	141.024	139.119	139.119
199.645	139.119	88.5639	137.831	137.831
185.729	137.831	174.078	133.967	133.967
204.42	105.588	122.251	89.6603	89.6603
302.692	99.2838	193.421	138.364	138.364
63.8955	73.8438	118.724	83.3816	83.3816
72.7309	97.1354	190.615	134.9	134.9
72.5035	121.078	89.05	73.7571	73.7571
74.7808	155.659	220.701	157.424	157.424
52.6622	114.021	325.728	82.9615	82.9615
49.0205	155.824	96.5074	219.438	219.438
58.9844	116.793	43.3796	92.0165	92.0165
54.8887	88.6753	89.6002	219.002	219.002
54.5931	79.6795	48.4673	85.3567	85.3567
59.2554	115.813	109.399	306.247	306.247
56.9777	109.909	35.9208	92.5917	92.5917
43.6822	144.495	69.5048	428.683	428.683
51.5009	110.487	125.424	420.677	420.677
31.6624	107.298	107.298	55.486	55.486
49.3808	136.319	136.319	38.7806	38.7806
30.2221	99.1372	99.1372	54.1436	54.1436
70.7066	125.758	125.758	47.1499	47.1499
52.2652	207.011	207.011	42.9207	42.9207
39.385	94.6456	94.6456	27.4575	27.4575
73.8011	34.3022	34.3022	52.5398	52.5398
81.6293	55.3986	55.3986	123.569	123.569
82.1454	44.4831	44.4831
79.177	60.4016	60.4016
79.3829	52.6589	52.6589
38.4575	65.1249	65.1249
45.67	97.4157	97.4157
44.2423
49.1001
111.576
128.587
116.521
122.699
135.113
115.03
133.352
134.976
157.706
114.719
127.985
141.557
134.247
174.149
137.518
169.287
188.321
77.0806
48.695
71.0717
81.1953
62.949
65.6693
97.3661
122.085
82.0194
187.563
76.9545
80.8674
107.871
104.632
102.414
88.6397
Supp Figure 6C
CysLT2R-wt - NS	CysLT2R-wt - LTD4	L129Q (3.43) - NS	L129Q (3.43) - LTD4
199.645	1263.36	767.238	678.238
185.729	654.571	752.432	696.105
204.42	1649.6	731.976	748.838
302.692	176.357	921.347	758.953
70.7066	792.461	208.908	207.965
52.2653	762.846	187.279	188.996
39.385	823.245	196.917	237.691
73.8011	805.864	236.548	234.671
81.6292	228.332	626.201
82.1453	239.805	576.831
79.177	249.712	576.508
79.3829	247.149	341.025
70.7066	208.327	539.532
52.2653	224.538	694.066
39.385	234.611
73.8011	222.375
81.6292	171.686
82.1453	178.423
79.177	190.632
79.3829	169.486
38.4575	294.412
45.67	307.897
44.2423	313.4
49.1001	359.093
481.402	191.424
554.351	178.803
268.088	162.407
339.962	176.089
199.645	205.394
185.729	268.742
204.42	266.361
302.692	235.127
63.8955	180.508
72.7309	180.498
72.5035	167.082
74.7808	174.299
52.6622
49.0205
58.9844
54.8887
54.5931
59.2554
56.9777
43.6822
51.5009
31.6624
49.3808
30.2221
70.7066
52.2652
39.385
73.8011
81.6293
82.1454
79.177
79.3829
38.4575
45.67
44.2423
49.1001
111.576
128.587
116.521
122.699
135.113
115.03
133.352
134.976
157.706
114.719
127.985
141.557
134.247
174.149
137.518
169.287
188.321
77.0806
48.695
71.0717
81.1953
62.949
65.6693
97.3661
122.085
82.0194
187.563
76.9545
80.8674
107.871
104.632
102.414
88.6397
Supp Figure 6D
Log[Antagonist],M	11c				11a				WT-LTD4				WT-NS
-6	80.6689		86.9396	88.7868	76.2049	65.497	83.0341	64.4713
-7	85.8931		84.227	84.0477	83.5147	49.7095	83.4738	75.9161
-8	83.2698		83.6462	88.1746		78.3315	76.7872	75.6253
-9	87.9132		80.4281	93.6398	74.3853	80.0861	86.5219
-10	72.7147		72.3432	84.333	37.3527	65.5251	71.6186
-11	64.0947		61.1805	77.0778	32.9436	62.4056	68.1478
-12	67.9926		68.0236	76.134	32.4471	78.8323	41.2584
-30	66.9714		63.2541	63.2288	39.4627	60.2282	71.6291
-33									108.431	104.364	71.9593	115.244
-36													8.77834	-22.8739	14.0971
